# Supplementary material for: Identifying genes associated with brain volumetric differences through tissue specific transcriptomic inference from GWAS summary data
Source: BMC Bioinformatics. 2022 Sep 28;23(Suppl 3):398. doi: 10.1186/s12859-022-04947-w (PMC9520794; doi:10.1186/s12859-022-04947-w)
Supplement: Supplementary file 1 — Additional file 1: This file contains the following supplementary tables. Supplemental Table S1a. Gene findings from the UKB analysis, where TBV is the trait of interest. Shown in the table are the p-values. Supplemental Table S1b. Gene findings from the ENIGMA2 analysis, where ICV is the trait of interest. Of note, this is a targeted analysis which only examines the gene findings from the previous UKB analysis. In other words, we were looking for which TBV-associated genes were also significantly associated with ICV. Shown in the table are the p-values. Supplemental Table S2. Among 10 genes discovered in our study, 9 of them (except FAM215B) are significantly associated with TBV in the gene-based association analysis of the original UKB GWAS (Zhao et al.). Supplemental Table S3. Results of enrichment analysis of 10 discovered genes on Gene Ontology Biological Processes. Supplemental Table S4. Results of enrichment analysis of 10 discovered genes on Gene Ontology Molecular Functions. [file 12859_2022_4947_MOESM1_ESM.xlsx]

## Sheet: Supp Tables
Identifying genes associated with brain volumetric differences through tissue specific transcriptomic inference from GWAS summary data
Hung Mai, Jingxuan Bao, Paul M. Thomspon, Dokyoon Kim, Li Shen
Supplemental Tables (S1a, S1b, S2, S3, S4) are included in the other sheets respectively.

## Sheet: Supp Table S1a
Supplemental Table S1a. Gene findings from the UKB analysis, where TBV is the trait of interest. Shown in the table are the p-values.
Gene	Amygdala	Anterior Cingulate Cortex	Caudate Basal Ganglia	Cerebellar Hemisphere	Cerebellum	Cortex	Frontal Cortex	Hippocampus	Hypothalamus	Nucleus Accumbens Basal Ganglia	Putamen Basal Ganglia	Spinal cord cervical c1	Substantia nigra
ARL17A	7.34e-08	6.42e-07	5.59e-06	2.28e-05	4.45e-08	4.45e-08	3.29e-07	0.00013623	2.19e-06	1.1e-06	4.73e-07	NA	NA
PLEKHM1	3.96e-06	0.00027915	7.09e-06	1.58e-05	3.65e-07	2.19e-06	0.00984741	2.49e-05	NA	9.33e-07	0.00012337	NA	NA
LRRC37A2	1.58e-05	0.0001899	2.27e-05	8.93e-07	3.65e-07	0.00028992	6.54e-05	3.65e-07	7.68e-06	4.28e-05	2.58e-06	1.76e-08	3.13e-08
RPS26	0.00025516	0.00054184	0.00145789	0.0005359	0.00052707	0.00185529	0.00061715	0.00080972	0.0010081	0.00061943	0.00112235	0.00255966	0.00048939
SUOX	0.00181261	NA	0.0020686	0.00208247	0.00127505	0.0140368	0.199683	0.00077044	0.00278874	0.00110782	0.00031393	0.0108085	NA
HLA-DRB5	0.00374147	0.0324296	0.00343114	0.00416898	0.00296359	0.0075061	0.0130957	0.00997469	0.00791507	0.0255353	0.00324022	0.0315782	0.00819098
PILRA	0.00793032	0.014345	0.0224259	0.0148006	0.0158503	0.0132505	0.0165687	0.0153988	0.0140368	0.0150554	0.0109743	0.00969812	0.0217323
PILRB	0.021479	0.0436496	0.0168073	0.0190695	0.021216	0.0202937	0.02988	0.0172145	0.0155752	0.0150554	0.0247985	0.0123155	0.0152857
ZCWPW1	0.0287069	0.118449	0.00421658	0.586553	0.967931	0.00582905	0.0206343	0.0230686	0.00752748	0.0151042	0.00936566	0.0187821	0.535002
ZNF626	0.0288605	0.182374	0.263046	0.173079	0.0216503	0.302169	0.0534456	0.292542	0.013609	0.292087	0.634774	0.109671	0.196166
KANSL1	0.0615923	0.00178493	0.00012573	0.00028763	0.00060072	0.109554	0.240207	0.49948	0.374532	0.0587647	0.0129218	NA	NA
GIPC3	NA	0.00194064	0.983584	NA	NA	NA	NA	NA	NA	0.960715	NA	0.995632	NA
HCG27	0.198451	0.010094	0.00080972	0.00118005	0.00061943	0.00668673	0.0014409	0.0157038	0.022093	0.00516352	0.0128603	0.564012	0.109554
HLA-DRB1	0.0797304	0.042605	0.00335244	0.00238939	0.0277157	0.00821983	0.00360548	0.373506	0.0671325	0.0025437	0.014345	0.00622172	0.664431
CRHR1	NA	NA	1.7e-05	NA	NA	NA	0.00642217	2.64e-06	NA	0.549146	0.778006	NA	0.840793
MAPT	NA	NA	0.00028763	NA	5.71e-06	NA	NA	NA	NA	NA	NA	NA	NA
INA	NA	0.944929	0.00039248	0.908074	NA	0.389122	2.29e-05	NA	NA	NA	0.00150165	NA	NA
ARHGAP27	NA	0.728173	0.00121061	0.737176	0.917343	4.34e-05	NA	NA	NA	9.61e-06	NA	NA	NA
HLA-B	0.060869	0.0514884	0.029286	0.815296	0.97465	0.00145789	0.00017678	0.0372151	0.283026	0.000883	0.0581673	0.992315	0.533144
FAM215B	NA	NA	NA	2.59e-07	1.79e-07	NA	NA	NA	NA	NA	NA	NA	NA
SPPL2C	NA	NA	NA	4.25e-07	4.85e-07	0.163239	5.88e-06	NA	NA	NA	NA	NA	NA
FMNL1	0.919491	NA	NA	2.34e-05	6.42e-07	NA	NA	NA	NA	NA	NA	NA	NA
NSF	NA	NA	NA	0.00063799	0.00081989	NA	NA	NA	NA	NA	0.949893	NA	NA
NOTCH4	NA	0.895965	NA	0.00206675	0.140526	0.0555772	0.0332544	0.0300483	0.111617	0.16668	0.019741	0.309183	NA
LRRC37A	0.710164	0.872358	0.606937	0.0032534	0.00781328	0.4336	0.73334	0.650881	0.262188	0.881437	0.788335	0.0222827	0.0864144
RHEBL1	NA	NA	NA	0.0048111	NA	0.158454	0.00287693	NA	0.578368	0.00588955	0.078599	NA	NA
PDCD11	NA	NA	0.960986	0.00504547	1.64e-06	8.96e-05	NA	NA	NA	NA	NA	NA	NA
HLA-C	0.187324	0.373045	0.163321	0.0129218	0.0785188	0.480414	0.479433	0.08299	0.345041	0.138751	0.137624	0.0417842	0.520157
HSPA1L	NA	NA	NA	0.0130176	0.00346398	NA	NA	NA	NA	0.0101429	NA	NA	NA
HLA-DQB1	0.0960757	0.407464	0.10587	0.0223859	0.0507593	0.389161	0.566029	0.0697663	0.101809	0.0523378	0.101281	0.030632	0.0441971
USP16	NA	NA	NA	0.0395427	0.0256555	NA	NA	NA	NA	NA	NA	NA	NA
FOXO3	NA	0.803525	NA	0.190386	0.00052707	NA	NA	NA	NA	NA	NA	NA	NA
CASC10	0.998903	NA	NA	NA	0.00417859	NA	NA	NA	NA	NA	NA	NA	NA
RECQL4	NA	0.697294	NA	0.515742	0.00528406	0.884428	0.197433	NA	NA	0.643389	NA	NA	NA
SCN9A	NA	0.959142	NA	NA	0.00752748	0.994127	0.959794	NA	NA	NA	NA	0.891019	NA
PUS10	NA	NA	NA	NA	0.0184475	NA	NA	NA	NA	0.993184	NA	NA	NA
PPP2R3A	NA	NA	NA	0.296986	0.0199756	NA	NA	NA	NA	NA	NA	NA	NA
CALHM2	NA	NA	NA	NA	NA	0.0107743	0.00017181	NA	0.763928	NA	0.00112442	NA	NA
TNPO2	NA	NA	0.237129	NA	0.150277	0.0168858	NA	0.0708885	0.17113	0.50791	0.128539	NA	0.189472
HLA-DQA1	NA	0.238102	0.199137	0.355001	NA	0.0270753	0.236711	0.646141	NA	0.499258	NA	0.132222	0.78651
RNASEH2B	0.429361	0.154906	0.0723837	NA	0.224994	0.0437069	0.118966	0.0762098	0.324977	0.076856	0.245132	0.036408	0.558659
PCOLCE	NA	NA	NA	NA	NA	NA	0.00910288	NA	NA	NA	NA	0.823776	NA
MAN1B1	NA	0.10715	0.533432	0.625396	0.993483	0.998903	0.0308767	0.866339	NA	0.936899	0.83307	NA	NA
SLK	NA	NA	NA	0.960407	NA	NA	0.0324296	NA	NA	NA	NA	NA	NA
MEPCE	NA	NA	0.270739	NA	NA	NA	NA	0.00995112	0.00713574	0.0402903	0.432024	0.00653609	NA
IL23A	NA	NA	0.874984	NA	NA	NA	NA	NA	0.00168927	0.917633	NA	NA	NA
NCOA7	NA	0.898387	NA	NA	0.945725	NA	NA	0.997276	0.01602	NA	0.975725	0.978492	0.937572
CYP21A2	NA	NA	0.533152	0.585889	0.368067	0.647655	0.589797	NA	0.629513	0.719544	0.00069743	NA	NA
TSC22D4	NA	NA	NA	NA	NA	NA	NA	NA	NA	NA	0.00544131	NA	NA
FKBPL	NA	NA	NA	NA	NA	NA	NA	NA	NA	NA	NA	0.0286041	NA
NT5C2	NA	NA	NA	0.700615	0.912566	0.917713	NA	NA	NA	NA	NA	NA	0.00117344
RNF224	NA	NA	NA	0.998607	0.987841	NA	0.97914	NA	NA	NA	NA	NA	0.0273422

## Sheet: Supp Table S1b
Supplemental Table S1b. Gene findings from the ENIGMA2 analysis, where ICV is the trait of interest. Of note, this is a targeted analysis which only examines the gene findings from the previous UKB analysis. In other words, we were looking for which TBV-associated genes were also significantly associated with ICV. Shown in the table are the p-values.
Gene	Amygdala	Anterior Cingulate Cortex	Caudate Basal Ganglia	Cerebellar Hemisphere	Cerebellum	Cortex	Frontal Cortex	Hippocampus	Hypothalamus	Nucleus Accumbens Basal Ganglia	Putamen Basal Ganglia	Spinal cord cervical c1	Substantia nigra
ARL17A	0.0040222	0.000814821	0.04238	0.00167541	0.000179703	0.00167541	0.00167541	1	0.00839642	1	8.89e-05	1	1
PLEKHM1	0.002366	1	0.00423028	0.514763	0.650889	0.002366	1	1	1	0.306394	0.177039	1	1
LRRC37A2	0.00168412	0.00167541	0.000285764	9.77e-05	0.000377715	0.0153045	0.0005928	0.000178174	0.0220715	0.0446705	0.000285764	6.3882e-05	0.00713803
KANSL1	0.0733926	1	0.0708827	0.159741	0.265645	0.0366677	1	0.261494	0.33944	1	1	1	1
CRHR1	1	1	0.00548482	1	1	1	0.107951	0.002366	1	1	1	1	0.536425
MAPT	1	1	0.0126703	1	1	1	1	1	1	1	1	1	1
FAM215B	1	1	1	8.89e-05	0.0001014	1	1	1	1	1	1	1	1
SPPL2C	1	1	1	8.89e-05	0.000179703	1	0.002366	1	1	1	1	1	1
NSF	1	1	1	0.0137558	0.00284282	1	1	1	1	1	0.307548	1	1
FOXO3	1	0.843342	1	0.379059	0.0147662	1	1	1	1	1	1	1	1

## Sheet: Supp Table S2
Supplemental Table S2. Among 10 genes discovered in our study, 9 of them (except FAM215B) are significantly associated with TBV in the gene-based association analysis of the original UKB GWAS (Zhao et al.)
Gene	Associated trait by our study	Associated trait by Zhao et al.
ARL17A	total brain volume	total.brain.volume
PLEKHM1	total brain volume	total.brain.volume
LRRC37A2	total brain volume	total.brain.volume
KANSL1	total brain volume	total.brain.volume
CRHR1	total brain volume	total.brain.volume
MAPT	total brain volume	total.brain.volume
FAM215B	total brain volume	None
SPPL2C	total brain volume	total.brain.volume
NSF	total brain volume	total.brain.volume
FOXO3	total brain volume	Brain.stem, left.ventral.DC, right.ventral.DC, total.brain.volume

## Sheet: Supp Table S3
Supplemental Table S3. Results of enrichment analysis of 10 discovered genes on Gene Ontology Biological Processes.
Term	Overlap	P-value	Adjusted P-value	Old P-value	Old Adjusted P-value	Odds Ratio	Combined Score	Genes
positive regulation of neuron death (GO:1901216)	2/38	0.000156665	0.0292964	0	0	138.569	1214.06	MAPT;FOXO3
positive regulation of homeostatic process (GO:0032846)	2/83	0.000749326	0.040236	0	0	61.4475	442.197	PLEKHM1;FOXO3
cellular response to oxidative stress (GO:0034599)	2/115	0.00143112	0.040236	0	0	43.9757	288.01	MAPT;FOXO3
response to lead ion (GO:0010288)	1/6	0.00299658	0.040236	0	0	444.111	2580.41	MAPT
negative regulation of membrane potential (GO:0045837)	1/6	0.00299658	0.040236	0	0	444.111	2580.41	MAPT
plasma membrane fusion (GO:0045026)	1/6	0.00299658	0.040236	0	0	444.111	2580.41	NSF
astrocyte activation (GO:0048143)	1/6	0.00299658	0.040236	0	0	444.111	2580.41	MAPT
plus-end-directed organelle transport along microtubule (GO:0072386)	1/6	0.00299658	0.040236	0	0	444.111	2580.41	MAPT
microglial cell activation (GO:0001774)	1/7	0.00349522	0.040236	0	0	370.074	2093.27	MAPT
protein complex assembly (GO:0006461)	2/189	0.00380292	0.040236	0	0	26.4746	147.516	NSF;MAPT
negative regulation of establishment of protein localization (GO:1904950)	1/8	0.00399365	0.040236	0	0	317.19	1751.86	MAPT
regulation of long term synaptic depression (GO:1900452)	1/8	0.00399365	0.040236	0	0	317.19	1751.86	MAPT
regulation of establishment of protein localization to mitochondrion (GO:1903747)	1/8	0.00399365	0.040236	0	0	317.19	1751.86	MAPT
amyloid fibril formation (GO:1990000)	1/8	0.00399365	0.040236	0	0	317.19	1751.86	MAPT
central nervous system neuron development (GO:0021954)	1/9	0.00449184	0.040236	0	0	277.528	1500.17	MAPT
axonal transport of mitochondrion (GO:0019896)	1/9	0.00449184	0.040236	0	0	277.528	1500.17	MAPT
positive regulation of receptor recycling (GO:0001921)	1/10	0.00498982	0.040236	0	0	246.679	1307.49	NSF
positive regulation of bone resorption (GO:0045780)	1/10	0.00498982	0.040236	0	0	246.679	1307.49	PLEKHM1
astrocyte development (GO:0014002)	1/10	0.00498982	0.040236	0	0	246.679	1307.49	MAPT
positive regulation of bone remodeling (GO:0046852)	1/10	0.00498982	0.040236	0	0	246.679	1307.49	PLEKHM1
stress granule assembly (GO:0034063)	1/11	0.00548757	0.040236	0	0	222	1155.57	MAPT
mitochondrion distribution (GO:0048311)	1/11	0.00548757	0.040236	0	0	222	1155.57	MAPT
positive regulation of superoxide anion generation (GO:0032930)	1/11	0.00548757	0.040236	0	0	222	1155.57	MAPT
internal protein amino acid acetylation (GO:0006475)	1/11	0.00548757	0.040236	0	0	222	1155.57	MAPT
mitochondrion transport along microtubule (GO:0047497)	1/12	0.00598509	0.040236	0	0	201.808	1032.95	MAPT
transcription from mitochondrial promoter (GO:0006390)	1/12	0.00598509	0.040236	0	0	201.808	1032.95	FOXO3
positive regulation of ruffle assembly (GO:1900029)	1/12	0.00598509	0.040236	0	0	201.808	1032.95	PLEKHM1
regulation of superoxide anion generation (GO:0032928)	1/13	0.0064824	0.040236	0	0	184.981	932.06	MAPT
negative regulation of voltage-gated calcium channel activity (GO:1901386)	1/13	0.0064824	0.040236	0	0	184.981	932.06	CRHR1
cellular protein complex disassembly (GO:0043624)	1/14	0.00697947	0.040236	0	0	170.744	847.705	NSF
histone H4-K16 acetylation (GO:0043984)	1/14	0.00697947	0.040236	0	0	170.744	847.705	KANSL1
histone H4-K5 acetylation (GO:0043981)	1/15	0.00747633	0.040236	0	0	158.54	776.212	KANSL1
histone H4-K8 acetylation (GO:0043982)	1/15	0.00747633	0.040236	0	0	158.54	776.212	KANSL1
macrophage activation (GO:0042116)	1/17	0.00846937	0.040236	0	0	138.708	661.819	MAPT
regulation of receptor recycling (GO:0001919)	1/17	0.00846937	0.040236	0	0	138.708	661.819	NSF
regulation of microtubule polymerization or depolymerization (GO:0031110)	1/18	0.00896555	0.040236	0	0	130.542	615.425	MAPT
regulation of mitochondrial fission (GO:0090140)	1/19	0.00946151	0.040236	0	0	123.284	574.568	MAPT
positive regulation of neuron apoptotic process (GO:0043525)	1/19	0.00946151	0.040236	0	0	123.284	574.568	FOXO3
positive regulation of axon extension (GO:0045773)	1/19	0.00946151	0.040236	0	0	123.284	574.568	MAPT
mitochondrial RNA metabolic process (GO:0000959)	1/20	0.00995725	0.040236	0	0	116.789	538.336	FOXO3
regulation of ruffle assembly (GO:1900027)	1/21	0.0104528	0.040236	0	0	110.944	506.005	PLEKHM1
vesicle docking (GO:0048278)	1/21	0.0104528	0.040236	0	0	110.944	506.005	NSF
regulation of bone resorption (GO:0045124)	1/22	0.0109481	0.040236	0	0	105.656	476.994	PLEKHM1
positive regulation of erythrocyte differentiation (GO:0045648)	1/22	0.0109481	0.040236	0	0	105.656	476.994	FOXO3
cellular response to nerve growth factor stimulus (GO:1990090)	1/22	0.0109481	0.040236	0	0	105.656	476.994	MAPT
regulation of microtubule cytoskeleton organization (GO:0070507)	1/23	0.0114431	0.040236	0	0	100.848	450.83	MAPT
microtubule polymerization or depolymerization (GO:0031109)	1/23	0.0114431	0.040236	0	0	100.848	450.83	MAPT
Golgi to plasma membrane protein transport (GO:0043001)	1/24	0.011938	0.040236	0	0	96.4589	427.123	NSF
positive regulation of microtubule polymerization (GO:0031116)	1/24	0.011938	0.040236	0	0	96.4589	427.123	MAPT
regulation of chromosome organization (GO:0033044)	1/24	0.011938	0.040236	0	0	96.4589	427.123	MAPT
positive regulation of microtubule polymerization or depolymerization (GO:0031112)	1/24	0.011938	0.040236	0	0	96.4589	427.123	MAPT
peptide hormone secretion (GO:0030072)	1/25	0.0124326	0.040236	0	0	92.4352	405.553	CRHR1
regulation of voltage-gated calcium channel activity (GO:1901385)	1/25	0.0124326	0.040236	0	0	92.4352	405.553	CRHR1
signal peptide processing (GO:0006465)	1/25	0.0124326	0.040236	0	0	92.4352	405.553	SPPL2C
regulation of cellular protein localization (GO:1903827)	1/25	0.0124326	0.040236	0	0	92.4352	405.553	MAPT
negative regulation of cellular protein localization (GO:1903828)	1/25	0.0124326	0.040236	0	0	92.4352	405.553	MAPT
regulation of supramolecular fiber organization (GO:1902903)	1/26	0.012927	0.040236	0	0	88.7333	385.851	MAPT
regulation of microtubule-based process (GO:0032886)	1/26	0.012927	0.040236	0	0	88.7333	385.851	MAPT
microtubule polymerization (GO:0046785)	1/27	0.0134212	0.040236	0	0	85.3162	367.792	MAPT
regulation of adenylate cyclase activity (GO:0045761)	1/28	0.0139151	0.040236	0	0	82.1523	351.183	CRHR1
positive regulation of myeloid cell differentiation (GO:0045639)	1/29	0.0144088	0.040236	0	0	79.2143	335.862	FOXO3
lysosome localization (GO:0032418)	1/29	0.0144088	0.040236	0	0	79.2143	335.862	PLEKHM1
regulation of protein polymerization (GO:0032271)	1/30	0.0149024	0.040236	0	0	76.4789	321.688	MAPT
negative regulation of transferase activity (GO:0051348)	1/30	0.0149024	0.040236	0	0	76.4789	321.688	MAPT
negative regulation of cation channel activity (GO:2001258)	1/30	0.0149024	0.040236	0	0	76.4789	321.688	CRHR1
organelle transport along microtubule (GO:0072384)	1/31	0.0153956	0.040236	0	0	73.9259	308.542	MAPT
activation of adenylate cyclase activity (GO:0007190)	1/32	0.0158887	0.040236	0	0	71.5376	296.319	CRHR1
central nervous system neuron differentiation (GO:0021953)	1/32	0.0158887	0.040236	0	0	71.5376	296.319	MAPT
regulation of erythrocyte differentiation (GO:0045646)	1/32	0.0158887	0.040236	0	0	71.5376	296.319	FOXO3
negative regulation of calcium ion transmembrane transporter activity (GO:1901020)	1/32	0.0158887	0.040236	0	0	71.5376	296.319	CRHR1
intra-Golgi vesicle-mediated transport (GO:0006891)	1/33	0.0163815	0.040236	0	0	69.2986	284.928	NSF
protein acetylation (GO:0006473)	1/33	0.0163815	0.040236	0	0	69.2986	284.928	MAPT
negative regulation of mitochondrion organization (GO:0010823)	1/33	0.0163815	0.040236	0	0	69.2986	284.928	MAPT
positive regulation of adenylate cyclase activity (GO:0045762)	1/33	0.0163815	0.040236	0	0	69.2986	284.928	CRHR1
regulation of axon extension (GO:0030516)	1/34	0.0168742	0.040236	0	0	67.1953	274.289	MAPT
ncRNA metabolic process (GO:0034660)	1/34	0.0168742	0.040236	0	0	67.1953	274.289	MAPT
regulation of mitochondrial membrane potential (GO:0051881)	1/35	0.0173666	0.040236	0	0	65.2157	264.333	MAPT
membrane protein proteolysis (GO:0033619)	1/35	0.0173666	0.040236	0	0	65.2157	264.333	SPPL2C
regulation of microtubule polymerization (GO:0031113)	1/35	0.0173666	0.040236	0	0	65.2157	264.333	MAPT
protein kinase B signaling (GO:0043491)	1/35	0.0173666	0.040236	0	0	65.2157	264.333	FOXO3
positive regulation of signaling (GO:0023056)	1/36	0.0178587	0.040236	0	0	63.3492	254.997	NSF
axonal transport (GO:0098930)	1/36	0.0178587	0.040236	0	0	63.3492	254.997	MAPT
regulation of response to DNA damage stimulus (GO:2001020)	1/36	0.0178587	0.040236	0	0	63.3492	254.997	MAPT
positive regulation of axonogenesis (GO:0050772)	1/37	0.0183507	0.0408521	0	0	61.5864	246.228	MAPT
regulation of cellular amide metabolic process (GO:0034248)	1/38	0.0188424	0.0414533	0	0	59.9189	237.977	FOXO3
Golgi to plasma membrane transport (GO:0006893)	1/39	0.0193339	0.0415569	0	0	58.3392	230.2	NSF
positive regulation of reactive oxygen species metabolic process (GO:2000379)	1/39	0.0193339	0.0415569	0	0	58.3392	230.2	MAPT
regulation of calcium-mediated signaling (GO:0050848)	1/41	0.0203163	0.0431721	0	0	55.4167	215.922	MAPT
posttranscriptional regulation of gene expression (GO:0010608)	1/44	0.0217882	0.0457796	0	0	51.5426	197.222	FOXO3
mitochondrial gene expression (GO:0140053)	1/45	0.0222784	0.0457808	0	0	50.3687	191.61	FOXO3
protein polymerization (GO:0051258)	1/45	0.0222784	0.0457808	0	0	50.3687	191.61	MAPT
cellular response to heat (GO:0034605)	1/47	0.0232581	0.0467452	0	0	48.1739	181.187	MAPT
histone H4 acetylation (GO:0043967)	1/47	0.0232581	0.0467452	0	0	48.1739	181.187	KANSL1
cytoplasmic microtubule organization (GO:0031122)	1/48	0.0237476	0.0467452	0	0	47.1466	176.341	MAPT
regulation of mitochondrion organization (GO:0010821)	1/48	0.0237476	0.0467452	0	0	47.1466	176.341	MAPT
neurogenesis (GO:0022008)	1/50	0.0247259	0.047628	0	0	45.2177	167.301	MAPT
regulation of cellular protein metabolic process (GO:0032268)	1/50	0.0247259	0.047628	0	0	45.2177	167.301	FOXO3
regulation of exocytosis (GO:0017157)	1/51	0.0252148	0.047628	0	0	44.3111	163.079	NSF
positive regulation of developmental growth (GO:0048639)	1/51	0.0252148	0.047628	0	0	44.3111	163.079	MAPT
membrane fusion (GO:0061025)	1/54	0.0266801	0.0498917	0	0	41.7966	151.464	NSF
regulation of cellular catabolic process (GO:0031329)	1/55	0.027168	0.0503012	0	0	41.0206	147.908	MAPT
regulation of secretion by cell (GO:1903530)	1/56	0.0276558	0.0507023	0	0	40.2727	144.495	NSF
positive regulation of cell death (GO:0010942)	1/57	0.0281433	0.0510952	0	0	39.5516	141.217	MAPT
response to reactive oxygen species (GO:0000302)	1/60	0.0296046	0.0532314	0	0	37.5348	132.116	MAPT
positive regulation of catabolic process (GO:0009896)	1/62	0.0305777	0.0532931	0	0	36.3005	126.598	NSF
negative regulation of protein modification process (GO:0031400)	1/63	0.0310639	0.0532931	0	0	35.7133	123.986	MAPT
vesicle targeting, rough ER to cis-Golgi (GO:0048207)	1/63	0.0310639	0.0532931	0	0	35.7133	123.986	NSF
vesicle coating (GO:0006901)	1/63	0.0310639	0.0532931	0	0	35.7133	123.986	NSF
COPII vesicle coating (GO:0048208)	1/63	0.0310639	0.0532931	0	0	35.7133	123.986	NSF
positive regulation of protein polymerization (GO:0032273)	1/64	0.0315499	0.0536349	0	0	35.1446	121.466	MAPT
cellular response to reactive oxygen species (GO:0034614)	1/65	0.0320357	0.05397	0	0	34.5938	119.034	MAPT
positive regulation of cellular protein localization (GO:1903829)	1/66	0.0325213	0.0542989	0	0	34.0598	116.684	MAPT
COPII-coated vesicle budding (GO:0090114)	1/68	0.0334917	0.0554243	0	0	33.0398	112.218	NSF
positive regulation of plasma membrane bounded cell projection assembly (GO:0120034)	1/69	0.0339766	0.0557336	0	0	32.5523	110.095	PLEKHM1
negative regulation of developmental process (GO:0051093)	1/70	0.0344613	0.0560371	0	0	32.0789	108.039	MAPT
regulation of neuron death (GO:1901214)	1/72	0.03543	0.0566274	0	0	31.1721	104.121	MAPT
response to metal ion (GO:0010038)	1/72	0.03543	0.0566274	0	0	31.1721	104.121	MAPT
negative regulation of phosphorylation (GO:0042326)	1/75	0.0368814	0.0579565	0	0	29.9039	98.6843	MAPT
cAMP-mediated signaling (GO:0019933)	1/75	0.0368814	0.0579565	0	0	29.9039	98.6843	CRHR1
regulation of cellular response to heat (GO:1900034)	1/78	0.0383309	0.0592386	0	0	28.7345	93.7175	MAPT
adenylate cyclase-activating G-protein coupled receptor signaling pathway (GO:0007189)	1/78	0.0383309	0.0592386	0	0	28.7345	93.7175	CRHR1
activation of cysteine-type endopeptidase activity involved in apoptotic process (GO:0006919)	1/79	0.0388136	0.059493	0	0	28.3647	92.1564	MAPT
retrograde vesicle-mediated transport, Golgi to ER (GO:0006890)	1/80	0.0392961	0.0597428	0	0	28.0042	90.6393	NSF
positive regulation of protein catabolic process (GO:0045732)	1/81	0.0397784	0.0599884	0	0	27.6528	89.1645	NSF
regulation of anatomical structure morphogenesis (GO:0022603)	1/82	0.0402604	0.0602296	0	0	27.31	87.7303	MAPT
establishment of protein localization to membrane (GO:0090150)	1/83	0.0407423	0.0604667	0	0	26.9756	86.3351	NSF
positive regulation of supramolecular fiber organization (GO:1902905)	1/84	0.0412239	0.0606998	0	0	26.6493	84.9775	MAPT
regulation of neuron apoptotic process (GO:0043523)	1/89	0.0436288	0.0637389	0	0	25.1288	78.7043	FOXO3
negative regulation of kinase activity (GO:0033673)	1/91	0.0445892	0.0641399	0	0	24.5679	76.4126	MAPT
regulation of protein catabolic process (GO:0042176)	1/91	0.0445892	0.0641399	0	0	24.5679	76.4126	NSF
positive regulation of cellular metabolic process (GO:0031325)	1/92	0.0450691	0.0643353	0	0	24.2967	75.3091	NSF
regulation of cytoskeleton organization (GO:0051493)	1/95	0.0465075	0.0658856	0	0	23.5177	72.1558	MAPT
positive regulation of protein metabolic process (GO:0051247)	1/96	0.0469865	0.0660637	0	0	23.269	71.1542	NSF
positive regulation of cell growth (GO:0030307)	1/98	0.0479439	0.0669067	0	0	22.7869	69.2204	MAPT
regulation of kinase activity (GO:0043549)	1/101	0.0493783	0.0678952	0	0	22.1	66.4822	MAPT
protein processing (GO:0016485)	1/101	0.0493783	0.0678952	0	0	22.1	66.4822	SPPL2C
regulation of cellular response to stress (GO:0080135)	1/104	0.0508108	0.0688524	0	0	21.4531	63.9226	MAPT
peptide metabolic process (GO:0006518)	1/104	0.0508108	0.0688524	0	0	21.4531	63.9226	SPPL2C
positive regulation of cysteine-type endopeptidase activity involved in apoptotic process (GO:0043280)	1/109	0.0531941	0.0715632	0	0	20.4547	60.0103	MAPT
cellular response to peptide hormone stimulus (GO:0071375)	1/110	0.0536701	0.0716879	0	0	20.2661	59.2762	CRHR1
regulation of organelle organization (GO:0033043)	1/113	0.0550968	0.072557	0	0	19.7202	57.1624	MAPT
positive regulation of kinase activity (GO:0033674)	1/113	0.0550968	0.072557	0	0	19.7202	57.1624	MAPT
plasma membrane bounded cell projection organization (GO:0120036)	1/118	0.0574703	0.0751534	0	0	18.8727	53.9098	MAPT
tumor necrosis factor-mediated signaling pathway (GO:0033209)	1/123	0.0598384	0.0777069	0	0	18.0947	50.9567	FOXO3
negative regulation of macromolecule metabolic process (GO:0010605)	1/124	0.0603114	0.0777809	0	0	17.9467	50.3985	MAPT
protein localization to plasma membrane (GO:0072659)	1/130	0.0631449	0.0803271	0	0	17.1068	47.2545	NSF
generation of neurons (GO:0048699)	1/130	0.0631449	0.0803271	0	0	17.1068	47.2545	MAPT
adenylate cyclase-modulating G-protein coupled receptor signaling pathway (GO:0007188)	1/134	0.0650295	0.0821657	0	0	16.589	45.3362	CRHR1
regulation of vesicle-mediated transport (GO:0060627)	1/138	0.0669108	0.0839753	0	0	16.1014	43.5445	NSF
cellular response to growth factor stimulus (GO:0071363)	1/139	0.0673806	0.0840012	0	0	15.9839	43.1149	MAPT
neuron development (GO:0048666)	1/144	0.0697263	0.0863498	0	0	15.4211	41.0692	MAPT
ribonucleoprotein complex assembly (GO:0022618)	1/156	0.0753345	0.0926812	0	0	14.2186	36.7668	MAPT
neuron projection development (GO:0031175)	1/167	0.0804485	0.0983259	0	0	13.2691	33.4399	MAPT
ER to Golgi vesicle-mediated transport (GO:0006888)	1/180	0.0864595	0.104987	0	0	12.2973	30.1048	NSF
cellular response to tumor necrosis factor (GO:0071356)	1/194	0.0928933	0.112071	0	0	11.3972	27.0833	FOXO3
rRNA metabolic process (GO:0016072)	1/200	0.0956382	0.114643	0	0	11.0503	25.937	MAPT
regulation of autophagy (GO:0010506)	1/203	0.0970078	0.115544	0	0	10.8845	25.3931	MAPT
regulation of translation (GO:0006417)	1/213	0.10156	0.1202	0	0	10.3658	23.7078	FOXO3
protein oligomerization (GO:0051259)	1/217	0.103375	0.121579	0	0	10.1718	23.0839	MAPT
positive regulation of programmed cell death (GO:0043068)	1/257	0.121344	0.141821	0	0	8.5651	18.0649	FOXO3
Golgi vesicle transport (GO:0048193)	1/271	0.127556	0.148155	0	0	8.11523	16.7109	NSF
cellular response to oxygen-containing compound (GO:1901701)	1/274	0.128882	0.148771	0	0	8.02483	16.4417	MAPT
positive regulation of macromolecule metabolic process (GO:0010604)	1/276	0.129765	0.148872	0	0	7.96566	16.2661	NSF
proteolysis (GO:0006508)	1/291	0.136362	0.155486	0	0	7.54789	15.0387	SPPL2C
positive regulation of apoptotic process (GO:0043065)	1/307	0.143349	0.162462	0	0	7.14742	13.8837	FOXO3
protein transport (GO:0015031)	1/326	0.15158	0.170217	0	0	6.72308	12.684	NSF
cellular protein localization (GO:0034613)	1/327	0.152012	0.170217	0	0	6.70211	12.6254	NSF
intracellular protein transport (GO:0006886)	1/347	0.160595	0.178758	0	0	6.30829	11.537	NSF
transcription, DNA-templated (GO:0006351)	1/356	0.164432	0.181945	0	0	6.14554	11.0943	FOXO3
organelle assembly (GO:0070925)	1/376	0.172902	0.190192	0	0	5.81185	10.2	MAPT
vesicle-mediated transport (GO:0016192)	1/410	0.187124	0.204633	0	0	5.31948	8.91535	NSF
regulation of intracellular signal transduction (GO:1902531)	1/422	0.192091	0.208843	0	0	5.16469	8.52063	MAPT
cellular response to cytokine stimulus (GO:0071345)	1/456	0.206016	0.222687	0	0	4.77045	7.53638	FOXO3
cellular protein metabolic process (GO:0044267)	1/484	0.21732	0.233557	0	0	4.48746	6.84959	SPPL2C
positive regulation of nucleic acid-templated transcription (GO:1903508)	1/502	0.224511	0.239906	0	0	4.32224	6.45671	FOXO3
negative regulation of transcription from RNA polymerase II promoter (GO:0000122)	1/565	0.249212	0.264788	0	0	3.82703	5.31747	FOXO3
negative regulation of gene expression (GO:0010629)	1/618	0.269441	0.284664	0	0	3.48874	4.57515	MAPT
regulation of cellular macromolecule biosynthetic process (GO:2000112)	1/631	0.274328	0.287371	0	0	3.41446	4.41637	FOXO3
cytokine-mediated signaling pathway (GO:0019221)	1/633	0.275077	0.287371	0	0	3.40331	4.39266	FOXO3
positive regulation of gene expression (GO:0010628)	1/771	0.325117	0.337761	0	0	2.77345	3.11616	FOXO3
negative regulation of transcription, DNA-templated (GO:0045892)	1/813	0.339718	0.349757	0	0	2.62425	2.83324	FOXO3
regulation of apoptotic process (GO:0042981)	1/815	0.340406	0.349757	0	0	2.61753	2.82069	FOXO3
positive regulation of transcription from RNA polymerase II promoter (GO:0045944)	1/848	0.351667	0.359353	0	0	2.51122	2.6244	FOXO3
regulation of gene expression (GO:0010468)	1/1037	0.412893	0.419625	0	0	2.03282	1.79817	MAPT
positive regulation of transcription, DNA-templated (GO:0045893)	1/1120	0.438096	0.442832	0	0	1.8738	1.54648	FOXO3
regulation of transcription from RNA polymerase II promoter (GO:0006357)	1/1478	0.536018	0.538899	0	0	1.39269	0.868464	FOXO3
regulation of transcription, DNA-templated (GO:0006355)	1/1598	0.565223	0.565223	0	0	1.27969	0.730107	FOXO3

## Sheet: Supp Table S4
Supplemental Table S4. Results of enrichment analysis of 10 discovered genes on Gene Ontology Molecular Functions.
Term	Overlap	P-value	Adjusted P-value	Old P-value	Old Adjusted P-value	Odds Ratio	Combined Score	Genes
kinase binding (GO:0019900)	3/418	0.000975009	0.0214496	0	0	20.2151	140.153	NSF;MAPT;FOXO3
core promoter binding (GO:0001047)	2/97	0.00102141	0.0214496	0	0	52.3553	360.548	KANSL1;FOXO3
protein kinase binding (GO:0019901)	3/495	0.00158823	0.0222353	0	0	16.9843	109.466	NSF;MAPT;FOXO3
aspartic endopeptidase activity, intramembrane cleaving (GO:0042500)	1/6	0.00299658	0.0256086	0	0	444.111	2580.41	SPPL2C
AT DNA binding (GO:0003680)	1/7	0.00349522	0.0256086	0	0	370.074	2093.27	MAPT
histone acetyltransferase activity (H4-K8 specific) (GO:0043996)	1/10	0.00498982	0.0256086	0	0	246.679	1307.49	KANSL1
histone acetyltransferase activity (H4-K16 specific) (GO:0046972)	1/10	0.00498982	0.0256086	0	0	246.679	1307.49	KANSL1
histone acetyltransferase activity (H4-K5 specific) (GO:0043995)	1/10	0.00498982	0.0256086	0	0	246.679	1307.49	KANSL1
dynactin binding (GO:0034452)	1/11	0.00548757	0.0256086	0	0	222	1155.57	MAPT
ionotropic glutamate receptor binding (GO:0035255)	1/13	0.0064824	0.0272261	0	0	184.981	932.06	NSF
syntaxin-1 binding (GO:0017075)	1/15	0.00747633	0.0282712	0	0	158.54	776.212	NSF
H4 histone acetyltransferase activity (GO:0010485)	1/17	0.00846937	0.0282712	0	0	138.708	661.819	KANSL1
protein phosphatase 2A binding (GO:0051721)	1/20	0.00995725	0.0282712	0	0	116.789	538.336	MAPT
glutamate receptor binding (GO:0035254)	1/20	0.00995725	0.0282712	0	0	116.789	538.336	NSF
aspartic-type endopeptidase activity (GO:0004190)	1/21	0.0104528	0.0282712	0	0	110.944	506.005	SPPL2C
histone acetyltransferase binding (GO:0035035)	1/22	0.0109481	0.0282712	0	0	105.656	476.994	KANSL1
lipoprotein particle binding (GO:0071813)	1/23	0.0114431	0.0282712	0	0	100.848	450.83	MAPT
transcription regulatory region DNA binding (GO:0044212)	2/374	0.0142112	0.032942	0	0	13.1841	56.0817	KANSL1;FOXO3
Hsp90 protein binding (GO:0051879)	1/30	0.0149024	0.032942	0	0	76.4789	321.688	MAPT
sequence-specific DNA binding (GO:0043565)	2/394	0.0156899	0.0329487	0	0	12.4987	51.929	MAPT;FOXO3
SH3 domain binding (GO:0017124)	1/55	0.027168	0.0543361	0	0	41.0206	147.908	MAPT
PDZ domain binding (GO:0030165)	1/62	0.0305777	0.0583756	0	0	36.3005	126.598	NSF
syntaxin binding (GO:0019905)	1/77	0.037848	0.0663716	0	0	29.114	95.3245	NSF
phosphatidylinositol phosphate binding (GO:1901981)	1/81	0.0397784	0.0663716	0	0	27.6528	89.1645	MAPT
protein homodimerization activity (GO:0042803)	2/664	0.041504	0.0663716	0	0	7.29909	23.2255	SPPL2C;MAPT
phosphatidylinositol bisphosphate binding (GO:1902936)	1/87	0.0426675	0.0663716	0	0	25.7158	81.1157	MAPT
single-stranded DNA binding (GO:0003697)	1/87	0.0426675	0.0663716	0	0	25.7158	81.1157	MAPT
protein phosphatase binding (GO:0019903)	1/92	0.0450691	0.0676036	0	0	24.2967	75.3091	MAPT
double-stranded DNA binding (GO:0003690)	1/99	0.0484222	0.0684605	0	0	22.5533	68.2868	MAPT
phosphatidylinositol binding (GO:0035091)	1/100	0.0489004	0.0684605	0	0	22.3244	67.3742	MAPT
sequence-specific double-stranded DNA binding (GO:1990837)	1/112	0.0546214	0.0740032	0	0	19.8989	57.8527	MAPT
Rab GTPase binding (GO:0017137)	1/130	0.0631449	0.0828776	0	0	17.1068	47.2545	NSF
DNA binding (GO:0003677)	2/893	0.0706404	0.089906	0	0	5.35887	14.2018	MAPT;FOXO3
transcriptional repressor activity, RNA polymerase II transcription regulatory region sequence-specific binding (GO:0001227)	1/159	0.0767317	0.0947862	0	0	13.9466	35.8069	FOXO3
Ras GTPase binding (GO:0017016)	1/184	0.0883019	0.105962	0	0	12.0261	29.1873	NSF
microtubule binding (GO:0008017)	1/195	0.0933513	0.10891	0	0	11.3379	26.8866	MAPT
ATPase activity (GO:0016887)	1/203	0.0970078	0.110117	0	0	10.8845	25.3931	NSF
actin binding (GO:0003779)	1/254	0.120008	0.129719	0	0	8.66798	18.3779	MAPT
tubulin binding (GO:0015631)	1/255	0.120453	0.129719	0	0	8.63342	18.2726	MAPT
G-protein coupled receptor activity (GO:0004930)	1/267	0.125785	0.132074	0	0	8.23893	17.0808	CRHR1
nucleoside-triphosphatase activity (GO:0017111)	1/424	0.192916	0.197621	0	0	5.13974	8.45744	NSF
RNA binding (GO:0003723)	1/1387	0.512705	0.512705	0	0	1.49142	0.99635	MAPT
